# Supplementary material for: The Role of Cell Volume in the Dynamics of Seizure, Spreading Depression, and Anoxic Depolarization
Source: PLoS Comput Biol. 2015 Aug 14;11(8):e1004414. doi: 10.1371/journal.pcbi.1004414 (PMC4537206; doi:10.1371/journal.pcbi.1004414)
Supplement: S1 Codes — (ZIP) [file pcbi.1004414.s004.zip]

Archive with 10 entries (7 files):
- Codes/
- Codes/.DS_Store
- __MACOSX/
- __MACOSX/Codes/
- __MACOSX/Codes/._.DS_Store
- Codes/Figure1.f90
- __MACOSX/Codes/._Figure1.f90
- Codes/Figure7.f90
- __MACOSX/Codes/._Figure7.f90
- Codes/readme.txt
