# Supplementary material for: The Role of Cell Volume in the Dynamics of Seizure, Spreading Depression, and Anoxic Depolarization
Source: PLoS Comput Biol. 2015 Aug 14;11(8):e1004414. doi: 10.1371/journal.pcbi.1004414 (PMC4537206; doi:10.1371/journal.pcbi.1004414)
Supplement: S1 Codes — (ZIP) [file pcbi.1004414.s004.zip › Codes/Figure1.f90]

implicit none
integer i, j, k,k1
integer N1, dim                                   
Parameter(dim=7, N1=50000000)
double precision time, time_step, V_k_e, rin,n_k0, drin, minko, maxko,minox,maxox,beta,rtot,Ki,Nao  
double precision minnai, maxnai, minki, maxki, minnao, maxnao, clo                    
double precision mincli, maxcli, minclo, maxclo                    
double precision derivs(dim), x(dim)
EXTERNAL rk4                                                  
EXTERNAl SystemDerives                              
time_step = 0.01d0                                   
time = 0.0d0                                           
drin = 0.002d0
rtot = 5.0d0

open(unit=1000, file='bif_Ko_Gmag5_nko8Apr14.dat')        !Jan2 has Cli and Clo as variables.
open(unit=2000, file='bif_Ox_Gmag5_nko8Apr14.dat')        !Jan2b same as Jan2 but with no cotransporter
open(unit=3000, file='bif_Nai_Gmag5_nko8Apr14.dat')       !Jan2c same as Jan2 but differential equation for Clo
open(unit=4000, file='bif_Ki_Gmag5_nko8Apr14.dat')        !Jan2d same as Jan2 but with smaller drin and rin range
open(unit=5000, file='bif_Nao_Gmag5_nko8Apr14.dat')        !Apr14 same as Jan2d 
open(unit=6000, file='bif_Cli_Gmag5_nko8Apr14.dat')
open(unit=7000, file='bif_Clo_Gmag5_nko8Apr14.dat')

x(1) = -65.1034452264476897d0
x(2) = 0.645021555113216849d-1
x(3) = 0.981306645073463213d0
x(4) = 10.0d0
x(5) = 15.82d0
x(6) = 30.0d0
x(7) = 10.0d0

     n_k0 = 8.0d0
	rin = 4.99d0
	do k	= 1, 200
		minko = 10000000.0d0
		maxko = 0.0d0
		minox = 10000000.0d0
		maxox = 0.0d0
		minnai = 10000000.0d0
		maxnai = 0.0d0
		minki = 10000000.0d0
		maxki = 0.0d0
		minnao = 10000000.0d0
		maxnao = 0.0d0
		mincli = 10000000.0d0
		maxcli = 0.0d0
		minclo = 10000000.0d0
		maxclo = 0.0d0

		rin = rin-drin
        beta = rin**3/(rtot**3 - rin**3)

		do i = 1, N1/200                                     
  			do j = 1, 200                                      
     			time = time + time_step
     			call SystemDerives(time,x,derivs,rin,n_k0)
     			call rk4(x,derivs,dim,time,time_step,x,SystemDerives,rin,n_k0)
  			end do
                        Ki=140.0d0+(18.0d0-x(5))  
                        Nao = 144.0d0 - beta * (x(5)-18.0d0)
				    clo = x(4)+Nao+2.0d0 
			if(i .ge. 200000)then
				if(x(4) .ge. maxko)then
					maxko = x(4)
				end if
				if(x(4) .le. minko)then
					minko = x(4)
				end if

				if(x(6) .ge. maxox)then
					maxox = x(6)
				end if
				if(x(6) .le. minox)then
					minox = x(6)
				end if

				if(x(5) .ge. maxnai)then
					maxnai = x(5)
				end if
				if(x(5) .le. minnai)then
					minnai = x(5)
				end if

				if(Ki .ge. maxki)then
					maxki = Ki
				end if
				if(Ki .le. minki)then
					minki = Ki
				end if

				if(Nao .ge. maxnao)then
					maxnao = Nao
				end if
				if(Nao .le. minnao)then
					minnao = Nao
				end if

				if(x(7) .ge. maxcli)then
					maxcli = x(7)
				end if
				if(x(7) .le. mincli)then
					mincli = x(7)
				end if

				if(clo .ge. maxclo)then
					maxclo = clo
				end if
				if(clo .le. minclo)then
					minclo = clo
				end if 

			end if
		end do
		write(1000,*)rin,minko,maxko      
		write(2000,*)rin,minox,maxox      
		write(3000,*)rin,minnai,maxnai      
		write(4000,*)rin,minki,maxki      
		write(5000,*)rin,minnao,maxnao      
		write(6000,*)rin,mincli,maxcli      
		write(7000,*)rin,minclo,maxclo      
		write(*,*)rin,minko,maxko      
	end do                                        
!return
end


SUBROUTINE SystemDerives(x,y,dydx,rin,n_k0)
implicit none
integer dim, i
parameter(dim=7)
double precision x, y(dim), dydx(dim)
double precision beta, n_K0, dslpk, gmag, dslpna,dslpcl   	   
double precision diffcoef, deltax, C, phi, g_l
double precision g_na, g_k, g_ahp, chloride_o, g_l_k, g_l_cl, g_l_na
double precision vau, v_b, gamma_telda, V_ie, V_ei, alpha_ie, alpha_ei 
double precision beta_telda_i, synsum2, Ie_syn, beta_telda_e, synsum1, Ii_syn
double precision gamma_e, gamma_i
double precision alpha_n_Ve, beta_n_Ve, alpha_m_Ve, beta_m_Ve, alpha_h_Ve
double precision beta_h_Ve, m_inf_Ve, I_pump_e, I_diff_e, Kin
double precision sodium_oe, V_k_e, V_na_e, V_cl_e, V_l_e, I_lk_e
double precision I_lna_e, I_lcl_e, sodium_current, potassium_current, Ie_mem, gamma,tau, I_glia_e, rho, taucl, cao, dx, Clinf 
double precision Nainf, rin, rtot, FKCC2
double precision rhomax, O2bath, alpha, epsilono, factor, gammafixed,I_pump_glia,sodium_glia

rtot = 5.0d0
O2bath = 30.0d0
alpha = 6.0d0

gamma=3.0d4/(96485.0d0*rin)
dx=20.0d0
rhomax = 0.25d0/0.065d0
tau=1000.0d0
beta = rin**3/(rtot**3 - rin**3)
dslpk=2.0d0*2.5d2/(dx*dx)     !1.3333333d0 !1.96d3 !2.5d2
epsilono = 0.34d0 !2.0d0*2.5d2/(dx*dx)
gmag=5.0d0  

C = 1.0d0
phi = 3.0d0
g_l = 0.05d0
g_na = 100.0d0
g_k = 40.0d0
g_l_k=g_l
g_l_na=0.4d0*g_l
g_l_cl=g_l

alpha_n_Ve = 0.01d0 * (y(1)+34.0d0)/( 1.0d0 - exp(-0.1d0 * (y(1)+34.0d0)) )
beta_n_Ve = 0.125d0 * exp(-1.0d0*(y(1)+44.0d0)/80.0d0)
alpha_m_Ve = 0.1d0 * (y(1)+30.0d0)/( 1.0d0 - exp(-0.1d0 * (y(1)+30.0d0)) )
beta_m_Ve = 4.0d0 * exp(-1.0d0*(y(1)+55.0d0)/18.0d0)
alpha_h_Ve = 0.07d0 * exp(-1.0d0*(y(1)+44.0d0)/20.0d0)
beta_h_Ve = 1.0d0/( 1.0d0 + exp(-0.1d0 * (y(1)+14.0d0)) )
m_inf_Ve = alpha_m_Ve/(alpha_m_Ve + beta_m_Ve)

rho = 1.0d0/(1.0d0+exp((16.0d0-y(6))/4.0d0))
I_pump_e = (rho*rhomax/(1.0d0+exp((25.0d0-y(5))/3.0d0)))*(1.0d0/(1.0d0+exp(5.5d0-y(4)))) 
I_diff_e = rho*dslpk*(y(4)-n_k0)
I_glia_e = rho*gmag/(1.0d0 + exp((18.0d0-y(4))/2.5d0))  

Kin=140.0d0+(18.0d0-y(5))  
sodium_oe = 144.0d0 - beta * (y(5)-18.0d0)   
chloride_o = y(4)+sodium_oe+2.0d0 

V_k_e = 26.64d0 * log(y(4)/Kin) 
V_na_e = 26.64d0 * log(sodium_oe/y(5)) 
V_cl_e= 26.64d0 * log(y(7)/chloride_o) 
 
I_lk_e=g_l_k* (y(1)-V_k_e)
I_lna_e=g_l_na * (y(1)-V_na_e)
I_lcl_e=g_l_cl * (y(1)-V_cl_e)
 
sodium_current=g_na*(m_inf_Ve*m_inf_Ve*m_inf_Ve)*y(3)*(y(1)-V_na_e)+I_lna_e  
potassium_current=(g_k*y(2)*y(2)*y(2)*y(2))*(y(1)-V_k_e)+I_lk_e 
FKCC2 = 0.5*log((Kin*y(7))/(y(4)*chloride_o))
 
Ie_mem = -I_lcl_e- sodium_current- potassium_current

dydx(1) = (1.0d0/C) * (Ie_mem-I_pump_e)
dydx(2) = phi * ( alpha_n_Ve * (1.0d0-y(2)) - beta_n_Ve * y(2))
dydx(3) = phi * ( alpha_h_Ve * (1.0d0-y(3)) - beta_h_Ve * y(3) )
dydx(4) =(1.0d0/tau)*(gamma*beta*potassium_current-2.0d0*gamma*beta*I_pump_e-I_glia_e-I_diff_e+FKCC2)  
dydx(5) =  (1.0d0/tau) * (-gamma*sodium_current - 3.0d0 * gamma* I_pump_e)  
dydx(6) = (1.0d0/tau) * (-alpha * gamma* I_pump_e + epsilono*(O2bath-y(6)))
dydx(7) =  (1.0d0/tau) *(gamma*I_lcl_e-FKCC2/beta)

!return
end


       SUBROUTINE rk4(y,dydx,n,x,h,yout,derivs,rin,n_k0) 
       INTEGER n
       double precision h,x,dydx(n),y(n),yout(n),rin ,n_k0
       EXTERNAL derivs 
       INTEGER i 
       double precision h6,hh,xh,dym(n),dyt(n),yt(n) 
       hh=h*0.5d0 
       h6=h/6.0d0 
       xh=x+hh

       do i = 1, n     ! First step. 
          yt(i)=y(i)+hh*dydx(i) 
       end do  
       call derivs(xh,yt,dyt,rin,n_k0)    !  Secondstep. 
       do i = 1, n 
          yt(i)=y(i)+hh*dyt(i) 
       end do  
       call derivs(xh,yt,dym,rin,n_k0)    !  Thirdstep. 
       do i = 1, n 
          yt(i)=y(i)+h*dym(i) 
          dym(i)=dyt(i)+dym(i) 
       end do  
       call derivs(x+h,yt,dyt,rin,n_k0)   !  Fourthstep. 
       do i = 1, n          !  Accumulate increments with proper weights. 
          yout(i)=y(i)+h6*(dydx(i)+dyt(i)+2.0d0*dym(i)) 
       end do 
!return
       END 
