# Supplementary material for: The Role of Cell Volume in the Dynamics of Seizure, Spreading Depression, and Anoxic Depolarization
Source: PLoS Comput Biol. 2015 Aug 14;11(8):e1004414. doi: 10.1371/journal.pcbi.1004414 (PMC4537206; doi:10.1371/journal.pcbi.1004414)
Supplement: S1 Codes — (ZIP) [file pcbi.1004414.s004.zip › Codes/Figure7.f90]

implicit none
integer i, j, k,k1
integer N1, dim                                   
Parameter(dim=8, N1= 100000000)
double precision time, time_step, V_k_e, rin,n_k0, drin, minko, maxko, minox, maxox,Kin, beta, rtot,Nao, trans, pi
double precision Vol_hat        
double precision chloride_o, chloride_i, Ai, Ao           
double precision derivs(dim), x(dim)
EXTERNAL rk4                                                  
EXTERNAl SystemDerives                              
time_step = 0.01d0                                   
time = 0.0d0                                           
drin = 0.0001d0
trans=60000.0d0
pi=3.14159265359d0

Ai = 133.1d0
Ao = 18.0d0

open(unit=1000, file='v2.dat')            
open(unit=2000, file='Ko2.dat')            
open(unit=3000, file='Nai2.dat')            
open(unit=4000, file='Ox2.dat')
open(unit=5000, file='Ki2.dat')
open(unit=6000, file='Nao2.dat')
open(unit=7000, file='Cli2.dat')
open(unit=8000, file='Clo2.dat')
open(unit=9000, file='vol2.dat')
          
n_k0 = 8.0d0
rin = 4.2d0
rtot = 5.0d0
beta = rin**3/(rtot**3 - rin**3)
x(1) = -57.21186836589474
x(2) = 0.1462794270158989
x(3) = 0.911792211846799
x(4) = 8.0
x(5) = 22.0
x(6) = 30.0d0
x(7) = 280.0d0 ! 4.0d0*3.1416d0*rin**3/3.0d0
x(8) = 6.0d0
Vol_hat = 4.0d0*3.1416d0*rin**3/3.0d0
do i = 1, N1/100                                     
  	do j = 1, 100                                      
              time = time + time_step
     	      call SystemDerives(time,x,derivs,rin,n_k0,beta,time)
              call rk4(x,derivs,dim,time,time_step,x,SystemDerives,rin,n_k0,beta,time)
              Nao = 144.0d0 - beta * (x(5)-18.0d0)
              Kin=140.0d0+(18.0d0-x(5))  
		     chloride_o = x(4)+Nao+2.0d0 
  	end do
        if(time/1000.0d0 .ge. 80.0)then
           write(1000,*)time/1000.0d0-80.0d0,x(1)      
	   	  write(2000,*)time/1000.0d0-80.0d0,x(4)      
	   	  write(3000,*)x(5)      
	       write(4000,*)time/1000.0d0,x(6)
	       !write(5000,*)Kin !+x(5)+Ai+x(8)
	       !write(6000,*)Nao !+x(4)+Ao+chloride_o
	       !write(7000,*)x(8) !4.0d0*pi*rin**3.0/3.0d0 !(3.0d0*Vol_hat/(4.0d0*pi))**(1.0/3.0)
		  ! write(8000,*)chloride_o	
		   write(9000,*)time/1000.0d0-80.0d0,x(7)	
        end if
end do
!return
end


SUBROUTINE SystemDerives(x,y,dydx,rin,n_k0,beta,t)
implicit none
integer dim, i, iseed1
parameter(dim=8)
double precision x, y(dim), dydx(dim)
double precision beta, n_K0, dslpk, gmag, dslpna,dslpcl   	   
double precision diffcoef, deltax, C, phi, g_l
double precision g_na, g_k, g_ahp, chloride_o, chloride_i, g_l_k, g_l_cl, g_l_na
double precision vau, v_b, gamma_telda, V_ie, V_ei, alpha_ie, alpha_ei 
double precision beta_telda_i, synsum2, Ie_syn, beta_telda_e, synsum1, Ii_syn
double precision gamma_e, gamma_i
double precision alpha_n_Ve, beta_n_Ve, alpha_m_Ve, beta_m_Ve, alpha_h_Ve
double precision beta_h_Ve, m_inf_Ve, I_pump_e, I_diff_e, Kin
double precision sodium_o, V_k_e, V_na_e, V_cl_e, V_l_e, I_lk_e
double precision I_lna_e, I_lcl_e, sodium_current, potassium_current, Ie_mem, gamma,tau, I_glia_e, rho, taucl, cao, dx, Clinf 
double precision Nainf, rin, rtot
double precision ran2, Irand
double precision rhomax, O2bath, alpha, epsilono, na_glia,t,OGDtime
double precision r1, Vol, r2, Ai, Ao, pii, pio, Vol_hat , beta1,rinitial,pi,I_pump_glia
double precision FKCC2, ctf, o2deacay

ctf = 0.5d0
o2deacay = 200000.0d0 
pi=3.14159265359d0
rinitial=4.2d0
vol = 4.0d0*pi*rinitial**3/3.0d0
rtot = 5.0d0
beta1 = rinitial**3/(rtot**3 - rinitial**3)
alpha = 6.0d0

gamma=3.0d4/(96485.0d0*rin)
dx=20.0d0
rhomax = 0.25d0/0.065d0
tau=1000.0d0
beta = rin**3/(rtot**3 - rin**3)
dslpk=2.0d0*2.5d2/(dx*dx)     !1.3333333d0 !1.96d3 !2.5d2
epsilono = 0.34d0 !2.0d0*2.5d2/(dx*dx*factor)
gmag=5.0d0  
C = 1.0d0
phi = 3.0d0
g_l = 0.05d0*(rinitial**2/rin**2)
g_na = 100.0d0*(rinitial**2/rin**2)
g_k = 40.0d0*(rinitial**2/rin**2)
g_l_k = g_l
g_l_na = 0.4d0*g_l
g_l_cl = g_l

OGDtime=8.0*60.0*1000.0+100000.0
if((t .gt. 100000.0+3.0*60000.0).and.(t .le. OGDtime))then	
	O2bath = 0.0d0
else
	O2bath = 30.0d0
end if

iseed1=-1*int(t*100)

alpha_n_Ve = 0.01d0 * (y(1)+34.0d0)/( 1.0d0 - exp(-0.1d0 * (y(1)+34.0d0)) )
beta_n_Ve = 0.125d0 * exp(-1.0d0*(y(1)+44.0d0)/80.0d0)
alpha_m_Ve = 0.1d0 * (y(1)+30.0d0)/( 1.0d0 - exp(-0.1d0 * (y(1)+30.0d0)) )
beta_m_Ve = 4.0d0 * exp(-1.0d0*(y(1)+55.0d0)/18.0d0)
alpha_h_Ve = 0.07d0 * exp(-1.0d0*(y(1)+44.0d0)/20.0d0)
beta_h_Ve = 1.0d0/( 1.0d0 + exp(-0.1d0 * (y(1)+14.0d0)) )
m_inf_Ve = alpha_m_Ve/(alpha_m_Ve + beta_m_Ve)

if(y(6) .le. 0.0001)then
	rho=0.0d0
else
	rho = 1.0d0/(1.0d0+exp((16.0d0-y(6))/4.0d0))
end if

I_pump_e = (rhomax*rho/(1.0d0+exp((25.0d0-y(5))/3.0d0)))*(1.0d0/(1.0d0+exp(5.5d0-y(4)))) 
I_diff_e = rho*dslpk*(y(4)-n_k0)
I_glia_e = rho*gmag/(1.0d0 + exp((18.0d0-y(4))/2.5d0))  

Kin=140.0d0+(18.0d0-y(5))  
sodium_o = 144.0d0 - beta * (y(5)-18.0d0)  
chloride_o = y(4)+sodium_o+2.0d0 

V_k_e = 26.64d0 * log(y(4)/Kin) 
V_na_e = 26.64d0 * log(sodium_o/y(5)) 
V_cl_e= 26.64d0 * log(y(8)/chloride_o)  

I_lk_e=g_l_k* (y(1)-V_k_e)
I_lna_e=g_l_na * (y(1)-V_na_e)
I_lcl_e=g_l_cl * (y(1)-V_cl_e) 

sodium_current=g_na*(m_inf_Ve*m_inf_Ve*m_inf_Ve)*y(3)*(y(1)-V_na_e)+I_lna_e  
potassium_current=(g_k*y(2)*y(2)*y(2)*y(2))*(y(1)-V_k_e)+I_lk_e 
FKCC2 = ctf*log((Kin*y(8))/(y(4)*chloride_o))

Ie_mem = -I_lcl_e- sodium_current- potassium_current
Irand = 6.0d0*(0.5d0-ran2(iseed1))


r1 = Vol/y(7)
r2 = (1.0d0/beta1)*(Vol/((1.0d0+1.0d0/beta1)*Vol-y(7)))
Ai = 133.1d0
Ao = 18.0d0
pii = y(5)+Kin+y(8)+Ai!*r1
pio = sodium_o+y(4)+chloride_o+Ao!*r2
Vol_hat = Vol*(1.1d0-0.1d0*exp((pio-pii)/20.0d0))
rin = (3.0d0*y(7)/(4.0d0*pi))**(1.0/3.0)

dydx(1) = (1.0d0/C) * (Ie_mem-I_pump_e+ Irand)
dydx(2) = phi * ( alpha_n_Ve * (1.0d0-y(2)) - beta_n_Ve * y(2))
dydx(3) = phi * ( alpha_h_Ve * (1.0d0-y(3)) - beta_h_Ve * y(3) )
dydx(4) =  (1.0d0/tau) * (gamma*beta*potassium_current - 2.0d0 *beta*gamma*I_pump_e -I_glia_e-I_diff_e+FKCC2)  
dydx(5) =  (1.0d0/tau) * (-gamma*sodium_current - 3.0d0*gamma*I_pump_e)  
dydx(6) =  (1.0d0/tau) * (-alpha*gamma*I_pump_e+epsilono*(O2bath-y(6)))
dydx(7) =  (1.0d0/tau) *(-(y(7)-Vol_hat)/50.0d0)  
dydx(8) =  (1.0d0/tau) *(gamma*I_lcl_e-FKCC2/beta)
!return 
end


       SUBROUTINE rk4(y,dydx,n,x,h,yout,derivs,rin,n_k0,beta,t) 
       INTEGER n
       double precision h,x,dydx(n),y(n),yout(n),rin ,n_k0,beta
       EXTERNAL derivs 
       INTEGER i 
       double precision h6,hh,xh,dym(n),dyt(n),yt(n) , t
       hh=h*0.5d0 
       h6=h/6.0d0 
       xh=x+hh

       do i = 1, n      
          yt(i)=y(i)+hh*dydx(i) 
       end do  
       call derivs(xh,yt,dyt,rin,n_k0,beta,t)     
       do i = 1, n 
          yt(i)=y(i)+hh*dyt(i) 
       end do  
       call derivs(xh,yt,dym,rin,n_k0,beta,t)     
       do i = 1, n 
          yt(i)=y(i)+h*dym(i) 
          dym(i)=dyt(i)+dym(i) 
       end do  
       call derivs(x+h,yt,dyt,rin,n_k0,beta,t)    
       do i = 1, n           
          yout(i)=y(i)+h6*(dydx(i)+dyt(i)+2.0d0*dym(i)) 
       end do 
return
       END 

   FUNCTION ran2(idum)
       INTEGER idum,IM1,IM2,IMM1,IA1,IA2,IQ1,IQ2,IR1,IR2,NTAB,NDIV
       double precision ran2,AM,EPS,RNMX
       PARAMETER (IM1=2147483563,IM2=2147483399,AM=1./IM1,      & 
       &     IMM1=IM1-1,IA1=40014,IA2=40692,IQ1=53668,          &
       &     IQ2=52774,IR1=12211,IR2=3791,NTAB=32,              &
       &     NDIV=1+IMM1/NTAB,EPS=1.2e-7,RNMX=1.-EPS)
       INTEGER idum2,j,k,iv(NTAB),iy
       SAVE iv,iy,idum2
       DATA idum2/123456789/, iv/NTAB*0/, iy/0/
          if (idum.le.0)then
             idum=max(-idum,1) 
             idum2=idum
             do  j=NTAB+8,1,-1 
                k=idum/IQ1
                idum=IA1*(idum-k*IQ1)-k*IR1
                   if (idum.lt.0) idum=idum+IM1
                     if (j .le. NTAB) iv(j)=idum
             end do 
             iy=iv(1)
          end if
          k=idum/IQ1
          idum=IA1*(idum-k*IQ1)-k*IR1 
          if (idum.lt.0) idum=idum+IM1
          k=idum2/IQ2
          idum2=IA2*(idum2-k*IQ2)-k*IR2
          if (idum2.lt.0) idum2=idum2+IM2
          j=1+iy/NDIV
          iy=iv(j)-idum2 
          iv(j)=idum
          if(iy.lt.1)iy=iy+IMM1
          ran2=min(AM*iy,RNMX) 
!return
       END
