# Supplementary material for: The Role of Cell Volume in the Dynamics of Seizure, Spreading Depression, and Anoxic Depolarization
Source: PLoS Comput Biol. 2015 Aug 14;11(8):e1004414. doi: 10.1371/journal.pcbi.1004414 (PMC4537206; doi:10.1371/journal.pcbi.1004414)
Supplement: S1 Codes — (ZIP) [file pcbi.1004414.s004.zip › Codes/readme.txt]

Written by Ghanim Ullah
Department of Physics, University of South Florida
Tampa, FL 33647, USA
Ph: 001 813 9740698
Email: gullah@usf.edu

These codes produce data for Figure 1 and Figure 7 of the article 
"The Role of Cell Volume in the Dynamics of Seizure, Spreading Depression, and Anoxic Depolarization" by
Ghanim Ullah, Yina Wei, Markus A Dahlem, Martin Wechselberger, and Steven J Schiff, 
published in PLoS Computational Biology (2015). doi:10.1371/journal.
pcbi.1004414


Put both files in a single directory. Two compile the code, type 
ifort filename.f90 
to execute 
./a.out

The codes would reproduce a bunch of data files for Figures 1 and 7 in the paper.
